# Supplementary material for: The Acoustic Structure and Information Content of Female Koala Vocal Signals
Source: PLoS One. 2015 Oct 14;10(10):e0138670. doi: 10.1371/journal.pone.0138670 (PMC4605621; doi:10.1371/journal.pone.0138670)
Supplement: S1 Datasets — (ZIP) [file pone.0138670.s001.zip]

Archive with 12 entries (9 files):
- Datasets/
- Datasets/.DS_Store
- __MACOSX/
- __MACOSX/Datasets/
- __MACOSX/Datasets/._.DS_Store
- Datasets/All female koala calls.sav
- __MACOSX/Datasets/._All female koala calls.sav
- Datasets/Correlations with age.sav
- __MACOSX/Datasets/._Correlations with age.sav
- Datasets/Koala bellows.sav
- __MACOSX/Datasets/._Koala bellows.sav
- __MACOSX/._Datasets
